# Supplementary material for: Peripheral Nerve Ultrasound for the Differentiation between ALS, Inflammatory, and Hereditary Polyneuropathies
Source: Medicina (Kaunas). 2023 Jun 24;59(7):1192. doi: 10.3390/medicina59071192 (PMC10383275; doi:10.3390/medicina59071192)
Supplement: Supplementary file 1 [file medicina-59-01192-s001.zip]

Archive with 1 entries (1 files):
- medicina-2418617-supplementary.pdf
